# Supplementary material for: Micellar Assembly and Disassembly of Organoselenium Block Copolymers through Alkylation and Dealkylation Processes
Source: Polymers (Basel). 2021 Jul 27;13(15):2456. doi: 10.3390/polym13152456 (PMC8348486; doi:10.3390/polym13152456)
Supplement: Supplementary file 1 [file polymers-13-02456-s001.zip]

Archive with 1 entries (1 files):
- polymers-1310491-supplementary.pdf
